# Supplementary material for: Gene-Environment Interactions in Vitamin D Status and Sun Exposure: A Systematic Review with Recommendations for Future Research
Source: Nutrients. 2022 Jun 30;14(13):2735. doi: 10.3390/nu14132735 (PMC9268458; doi:10.3390/nu14132735)
Supplement: Supplementary file 1 [file nutrients-14-02735-s001.zip]

Archive with 1 entries (1 files):
- nutrients-1737125-supplementary.xlsx
