# Supplementary material for: Gene-Environment Interactions in Vitamin D Status and Sun Exposure: A Systematic Review with Recommendations for Future Research
Source: Nutrients. 2022 Jun 30;14(13):2735. doi: 10.3390/nu14132735 (PMC9268458; doi:10.3390/nu14132735)
Supplement: Supplementary file 1 [file nutrients-14-02735-s001.zip › nutrients-1737125-supplementary.xlsx]

## Sheet: TableS1
Systematic review on gene-environment interactions in determining Vitamin D levels
Search Strategy for GxE vitamin D by database
EMBASE
1	'genotype environment interaction'/exp
2	(gene* NEAR/3 environment* NEAR/3 interact*):ti,ab
3	(‘genotype × environment’ OR 'gene × environment' OR ‘G×E’ OR ‘Gene-environment correlation*’):ti,ab
4	#1 OR #2 OR #3
5	'vitamin d'/exp
6	('vitamin d' OR '25-hydroxy-vitamin d' OR '25 hydroxycholecalciferol' OR 'calciferol*'):ti,ab
7	#5 OR #6
8	#4 AND #7
Medline (Ovid)
1	exp Gene-Environment Interaction/
2	(gene* ADJ3 environment* ADJ3 interact*).ti,ab.
3	(genotype environment or gene environment or Gene-environment correlation*).ti,ab.
4	1 OR 2 OR 3
5	exp Vitamin D/
6	(Vitamin D OR 25-hydroxy-vitamin d or 25 hydroxycholecalciferol or calciferol*).mp.
7	5 OR 6
8	4 AND 7
Web of Science (Core Collection)
1	TS =("genotype environment interaction" OR (gene* NEAR/2 (environment* NEAR/2 interact*)) OR "Gene-environment correlation*") OR AB =("genotype environment interaction" OR (gene* NEAR/2 (environment* NEAR/2 interact*)) OR "Gene-environment correlation*")
2	TS =("vitamin d" OR "25-hydroxy-vitamin d" OR "25 hydroxycholecalciferol" OR calciferol*) OR AB =("vitamin d" OR "25-hydroxy-vitamin d" OR "25 hydroxycholecalciferol" OR calciferol*)
3	#1 AND #2

## Sheet: TableS2
author	SNP	gene	genotype	subgroup	model	effect measure	effect size	p-value			using LDmatrix Tool (with reference population All European, Americans of African Ancestry, Chinese and Vietnamese), checked each group of SNPs on the same chromosome, only SNP pairs with R^2 > 0.5 shown here
Shao	rs933994	CYP27A1	CC	Summer/fall	Multilinear regression model, Adjusted for age, prepregnancy BMI, sampling season, vitamin D supplements and physical activity.	β (SE)	Ref					Chromosome	Variant 1	Variant 2	R^2	author 1	author 2
			TC	Summer/fall	Multilinear regression model, Adjusted for age, prepregnancy BMI, sampling season, vitamin D supplements and physical activity.	β (SE)	1.58 (0.74)	0.03				1	rs903911	rs6698680	0.85	Revez	Manousaki	r2= 1 in EUR
			TT	Summer/fall	Multilinear regression model, Adjusted for age, prepregnancy BMI, sampling season, vitamin D supplements and physical activity.	β (SE)	0.37 (2.01)	0.86				4	rs7699711	rs11249526	0.996	Manousaki	Revez	r2= 0.99 in EUR
			CC	Winter/spring	Multilinear regression model, Adjusted for age, prepregnancy BMI, sampling season, vitamin D supplements and physical activity.	β (SE)	−2.58 (0.54)	<0.0001				4	rs1352846	rs11723621	0.967	Revez	Manousaki
			TC	Winter/spring	Multilinear regression model, Adjusted for age, prepregnancy BMI, sampling season, vitamin D supplements and physical activity.	β (SE)	−3.36 (0.72)	<0.0001				4	rs4588	rs11723621	0.992	Engelman	Manousaki
			TT	Winter/spring	Multilinear regression model, Adjusted for age, prepregnancy BMI, sampling season, vitamin D supplements and physical activity.	β (SE)	−6.48 (2.41)	0.007				4	rs4588	rs1352846	0.975	Engelman	Revez
			CC	Summer/fall	Logistic regression model of vitamin D deficiency.	OR (95% CI)	Ref					11	rs10500804	rs11023380	0.819	Engelman	Revez
			TC	Summer/fall	Logistic regression model of vitamin D deficiency.	OR (95% CI)	0.68 (0.42–1.10)					11	rs10832254	rs201501563	0.503	Revez	Manousaki
			TT	Summer/fall	Logistic regression model of vitamin D deficiency.	OR (95% CI)	0.81 (0.22–2.96)					11	rs10832254	rs10500804	0.522	Revez	Engelman
			CC	Winter/spring	Logistic regression model of vitamin D deficiency.	OR (95% CI)	2.19 (1.53–3.14)	< 0.05				11	rs10832254	rs10832289	0.56	Revez	Manousaki
			TC	Winter/spring	Logistic regression model of vitamin D deficiency.	OR (95% CI)	2.57 (1.58–4.18)	< 0.05				11	rs10832289	rs11023380	0.754	Revez	Engelman
			TT	Winter/spring	Logistic regression model of vitamin D deficiency.	OR (95% CI)	12.7 (1.41–115)	< 0.05				11	rs10832289	rs11023380	0.754	Manousaki	Engelman
	rs2246709	CYP3A4	GG	Summer/fall	Multilinear regression model, Adjusted for age, prepregnancy BMI, sampling season, vitamin D supplements and physical activity.	β (SE)	Ref					11	rs10832289	rs201501563	0.898	Revez	Manousaki
			GA	Summer/fall	Multilinear regression model, Adjusted for age, prepregnancy BMI, sampling season, vitamin D supplements and physical activity.	β (SE)	0.55 (0.88)	0.54				11	rs10832289	rs10500804	0.927	Revez	Engelman
			AA	Summer/fall	Multilinear regression model, Adjusted for age, prepregnancy BMI, sampling season, vitamin D supplements and physical activity.	β (SE)	1.69 (0.91)	0.06				11	rs10832289	rs10500804	0.927	Manousaki	Engelman
			GG	Winter/spring	Multilinear regression model, Adjusted for age, prepregnancy BMI, sampling season, vitamin D supplements and physical activity.	β (SE)	−0.85 (1.07)	0.43				11	rs10832289	rs10500804	0.927	Manousaki	Revez
			GA	Winter/spring	Multilinear regression model, Adjusted for age, prepregnancy BMI, sampling season, vitamin D supplements and physical activity.	β (SE)	−2.35 (0.90)	0.009				11	rs12278461	rs200454003	0.577	Revez	Manousaki
			AA	Winter/spring	Multilinear regression model, Adjusted for age, prepregnancy BMI, sampling season, vitamin D supplements and physical activity.	β (SE)	−3.13 (0.92)	0.0007				11	rs12803256	rs12278461	0.766	Manousaki	Revez	r2= 0.75 in EUR
			GG	Summer/fall	Logistic regression model of vitamin D deficiency.	OR (95% CI)	Ref					11	rs201501563	rs11023380	0.78	Manousaki	Engelman
			GA	Summer/fall	Logistic regression model of vitamin D deficiency.	OR (95% CI)	1.44 (0.91–2.29)					11	rs201501563	rs11023380	0.78	Manousaki	Revez
			AA	Summer/fall	Logistic regression model of vitamin D deficiency.	OR (95% CI)	1.64 (0.90–3.01)					11	rs201501563	rs10500804	0.953	Manousaki	Engelman
			GG	Winter/spring	Logistic regression model of vitamin D deficiency.	OR (95% CI)	3.76 (2.27–6.23)	< 0.05				11	rs201501563	rs10500804	0.953	Manousaki	Revez
			GA	Winter/spring	Logistic regression model of vitamin D deficiency.	OR (95% CI)	3.51 (2.17–5.67)	< 0.05				14	rs2144530	rs8018720	0.98	Revez	Manousaki
			AA	Winter/spring	Logistic regression model of vitamin D deficiency.	OR (95% CI)	2.33 (1.26–4.29)	< 0.05				15	rs261290	rs261291	0.719	Revez	Manousaki
Robien	haplotype	GC						0.24				11	rs10500804	rs11023380	0.819	Engelman	Engelman	(within the same study)
Livingstone	rs2228570	VDR		weekday time spent in sun	dominant model			0.009				11	rs10500804	rs11023380	0.819	Revez	Revez
				weekday and weekend time spent in sun	dominant model			0.045				11	rs10832254	rs10500804	0.522	Revez	Revez
Hatchell				European ancestry	PGS*UV All models controlled for age, sex, BMI, cohort, and vitamin D intake or available UV radiation	β (SE)	.017 (0.0073)	0.021				11	rs10832254	rs10832289	0.56	Revez	Revez
				African ancestry	PGS*UV All models controlled for age, sex, BMI, cohort, and vitamin D intake or available UV radiation	β (SE)	-0.0044 (0.012)	0.71				11	rs10832289	rs11023380	0.754	Revez	Revez
Engelman	rs4588	GC		low exposure (stratified by winter/summer)	generalized linear regression, where the gene variable was a count of the number of minor alleles for the SNP and the environmental variable was 0 for low exposure (winter blood draw or vitamin D intake ,400 IU/d) and 1 for high exposure (summer blood draw or intake $400 IU/d)	β additive	-0.15	0.17				11	rs10832289	rs10500804	0.927	Revez	Revez
				high exposure (stratified by winter/summer)		β additive	-0.33	0.0002				14	rs2144530	rs8018720	0.98	Revez	Revez
				interaction				0.17				4	rs546541682	rs564377207	1	Manousaki	Manousaki
	rs7041			low exposure (stratified by winter/summer)		β additive	-0.02	0.81				11	rs10832289	rs201501563	0.898	Manousaki	Manousaki
				high exposure (stratified by winter/summer)		β additive	-0.33	<0.0001				11	rs12803256	rs200454003	0.568	Manousaki	Manousaki
				interaction				0.01
	rs2060793	CYP2R1		low exposure (stratified by winter/summer)		β additive	0.18	0.07					rs1172631	rs1352846		Manousaki	Revez	r2= 1 in GBR, 0.91 in ALL (GC)
				high exposure (stratified by winter/summer)		β additive	0.31	0.0001
				interaction				0.28
	rs10500804			low exposure (stratified by winter/summer)		β additive	-0.13	0.17
				high exposure (stratified by winter/summer)		β additive	-0.25	0.002
				interaction				0.31
	rs11023380			low exposure (stratified by winter/summer)		β additive	-0.09	0.34
				high exposure (stratified by winter/summer)		β additive	-0.29	0.0002
				interaction				0.09
	rs11023374			low exposure (stratified by winter/summer)		β additive	-0.06	0.55
				high exposure (stratified by winter/summer)		β additive	-0.29	0.001
				interaction				0.09
Revez (Supplementary Table 14 for all SNPs with GxE)	rs261290	ALDH1A2				Z	0.5804	0.562
	rs59536295	CALCB				Z	-5.378	7.54e-08
	rs72856836					Z	-4.455	8.4e-06
	rs55683806					Z	-3.821	0.000133
	rs8121940	CYP24A1				Z	0.1344	0.893
	rs1352846	GC				Z	3.99	6.62e-05
	rs756350040	HAPLN4				Z	-2.324	0.0201
	rs11826529	INSC				Z	-5.705	1.16e-08
	rs2739430	KLK10				Z	1.24	0.215
	rs35980001	LIPC and ALDH1A2				Z	1.061	0.289
	rs12278461	NADSYN1				Z	2.146	0.0318
	rs146128209	PDE3B				Z	6.846	7.58e-12
	rs41301394	POR				Z	-5.403	6.55e-08
	rs903911	RER1				Z	3.878	0.000105
	rs10832254	RP11-140L24.3				Z	16.03	8.32e-58
	4:72733096_CT_C	RP11-545L5.1				Z	-1.286	0.198
	rs1827516	RP11-98J9.2				Z	-0.7222	0.47
	rs61147618	RRAS2				Z	10.21	1.76e-24
	rs2144530	SEC23A				Z	-6.876	6.17e-12
	rs2618515	SPON1				Z	5.183	2.18e-07
	rs1950039					Z	-4.972	6.64e-07
	rs12364720					Z	-1.798	0.0722
	rs62129966	SULT2A1				Z	-2.236	0.0254
	rs1030431	UBXN2B				Z	2.052	0.0402
	rs11249526	UGT2B7				Z	0.1139	0.909
Manousaki	rs6698680	RER1				β genotype*season Summer	-0.0180388	0.00242525
	rs3750296	PADI1				β genotype*season Summer	-0.00355875	0.569358
	rs7519574	RP4-657M3.2				β genotype*season Summer	-0.0129411	0.0958153
	rs56044892	FOXO6				β genotype*season Summer	0.00433574	0.57161
	rs2934744	DOCK7				β genotype*season Summer	-0.000275485	0.964582
	rs7528419	CELSR2				β genotype*season Summer	-0.0141561	0.0460565
	rs3768013	ARNT				β genotype*season Summer	0.00759086	0.218248
	rs115045402	FLG				β genotype*season Summer	-0.00587993	0.827091
	rs12123821					β genotype*season Summer	-0.0285653	0.039108
	rs201561609					β genotype*season Summer	-0.0266991	0.581293
	rs185433896					β genotype*season Summer	-0.128313	0.225753
	rs189918701					β genotype*season Summer	-0.0768812	0.494232
	rs375984409					β genotype*season Summer	0.0551452	0.483358
	rs144613541					β genotype*season Summer	0.00770754	0.258471
	rs150597413					β genotype*season Summer	0.0341006	0.469268
	rs138726443					β genotype*season Summer	-0.08358	0.0557422
	rs61816761					β genotype*season Summer	-0.0206576	0.384403
	rs576242124					β genotype*season Summer	-0.0606092	0.278034
	rs184958517					β genotype*season Summer	0.017008	0.856032
	rs558560635					β genotype*season Summer	-0.000784531	0.995285
	rs11264360	FDPS				β genotype*season Summer	-0.010866	0.123717
	rs867772	MARC_1				β genotype*season Summer	0.000935687	0.883861
	rs10127775					β genotype*season Summer	0.0162867	0.00739207
	rs12997242	TDRD15				β genotype*season Summer	-0.00775082	0.195755
	rs11127048	GCKR				β genotype*season Summer	0.00432151	0.491832
	rs6724965	NPAS2				β genotype*season Summer	-0.000516564	0.947642
	rs7569755	HTR5BP				β genotype*season Summer	-0.00013382	0.983792
	rs1047891	CPS1				β genotype*season Summer	-0.00436326	0.49337
	rs2011425	UGT1A4				β genotype*season Summer	-0.0018004	0.871366
	rs7650253	RHOA				β genotype*season Summer	-0.0174624	0.0125884
	rs1972994	CADM2				β genotype*season Summer	-0.00455516	0.464702
	rs6438900	MRPL3				β genotype*season Summer	-0.0141078	0.0391372
	rs6773343	TFDP2				β genotype*season Summer	0.00108208	0.870715
	rs78649910	DOK7				β genotype*season Summer	0.00734285	0.448375
	rs7699711	UGT2B7				β genotype*season Summer	-0.000306378	0.958848
	rs529640451	GC				β genotype*season Summer	-0.165142	0.188673
	rs528776789					β genotype*season Summer	0.0529141	0.458054
	rs113938679					β genotype*season Summer	0.0419119	0.431731
	rs564377207					β genotype*season Summer	-0.012801	0.90582
	rs186897112					β genotype*season Summer	-0.147101	0.332304
	rs557657187					β genotype*season Summer	-0.274268	0.0976515
	rs145432346					β genotype*season Summer	0.00372665	0.721542
	rs705117					β genotype*season Summer	0.00232436	0.780801
	rs11723621					β genotype*season Summer	0.0110617	0.0871364
	rs560384646					β genotype*season Summer	0.0216113	0.481433
	rs200641845					β genotype*season Summer	-0.021776	0.0112553
	rs565277381					β genotype*season Summer	-0.143795	0.450556
	rs3775150					β genotype*season Summer	-0.00242144	0.778107
	rs222026					β genotype*season Summer	0.0116481	0.217111
	rs190688847					β genotype*season Summer	0.0022652	0.987942
	rs184291421					β genotype*season Summer	-0.0636629	0.299835
	rs188838036					β genotype*season Summer	0.00747244	0.917252
	rs186881826					β genotype*season Summer	0.000363285	0.964536
	rs186441690					β genotype*season Summer	0.280445	0.0786198
	rs546541682					β genotype*season Summer	0.058989	0.509275
	rs143106299					β genotype*season Summer	0.126056	0.0913078
	rs192785674					β genotype*season Summer	-0.115531	0.496506
	rs58073039	HSD17B11				β genotype*season Summer	0.0147975	0.0223609
	rs28364331	ADH1A				β genotype*season Summer	0.050494	0.0227007
	rs1229984					β genotype*season Summer	0.0136038	0.491927
	rs7718395	TNFAIP8				β genotype*season Summer	0.00552843	0.391186
	rs3822868	MED23				β genotype*season Summer	-0.00981384	0.221319
	rs10818769	DNAH11				β genotype*season Summer	-0.000717081	0.933334
	rs111529171					β genotype*season Summer	1.67548e-05	0.998163
	rs1011468	LINC01004				β genotype*season Summer	0.0127435	0.032676
	rs1858889	COG5				β genotype*season Summer	-0.00964169	0.104554
	rs804280	GATA4				β genotype*season Summer	-0.0138821	0.0206518
	rs34726834	EBF2				β genotype*season Summer	-0.0099946	0.145604
	rs7828742	LINC00536				β genotype*season Summer	-0.000459355	0.940122
	rs532436	ABO				β genotype*season Summer	-0.0144473	0.0589552
	rs10887718	MAT1A				β genotype*season Summer	-0.00082077	0.890342
	rs538325438	CYP2R1				β genotype*season Summer	0.111015	0.2836
	rs373514022					β genotype*season Summer	-0.0674074	0.538552
	rs571618690					β genotype*season Summer	0.517139	2.7833e-06
	rs191379475					β genotype*season Summer	-0.138472	0.0417224
	rs561089663					β genotype*season Summer	0.0776051	0.501567
	rs10832218					β genotype*season Summer	-0.01113	0.366228
	rs117206369					β genotype*season Summer	0.373065	0.000369311
	rs567876843					β genotype*season Summer	0.193354	0.00951184
	rs148514005					β genotype*season Summer	-0.273603	1.28722e-06
	rs571484036					β genotype*season Summer	-0.372027	1.51713e-05
	rs577185477					β genotype*season Summer	-0.260202	1.73382e-14
	rs554808052					β genotype*season Summer	0.437711	6.35452e-07
	rs10832289					β genotype*season Summer	-0.0863692	1.24504e-46
	rs187443664					β genotype*season Summer	-0.167291	0.0102469
	rs188480917					β genotype*season Summer	-0.290899	4.15811e-21
	rs534042887					β genotype*season Summer	0.255349	0.000559632
	rs532836473					β genotype*season Summer	0.268117	0.0263736
	rs201501563					β genotype*season Summer	-0.11192	8.29898e-14
	rs117913124					β genotype*season Summer	-0.284433	1.51253e-55
	rs117576073					β genotype*season Summer	-0.135407	3.22603e-07
	rs150585703					β genotype*season Summer	0.276376	7.28418e-05
	rs574992951	PLEKHA7				β genotype*season Summer	0.0887376	0.161481
	rs567415847					β genotype*season Summer	-0.23599	0.117715
	rs523583	TMEM151A				β genotype*season Summer	-0.00241779	0.690711
	rs12803256	FLJ42102				β genotype*season Summer	-0.0102323	0.152701
	rs536006581					β genotype*season Summer	0.0858235	0.0639825
	rs574615332					β genotype*season Summer	-0.052254	0.636862
	rs549940584					β genotype*season Summer	-0.0535197	0.0992311
	rs200454003					β genotype*season Summer	0.0207453	0.0117909
	rs10793129	RP11-21L23.4				β genotype*season Summer	0.00909509	0.388217
	rs1149605					β genotype*season Summer	0.0247545	0.00177534
	rs964184	ZPR1				β genotype*season Summer	0.0151177	0.0852996
	rs2847500					β genotype*season Summer	-0.00308888	0.732258
	rs12317268	SLCO1B1				β genotype*season Summer	-0.00736361	0.375087
	rs9668081	FAM166AP9				β genotype*season Summer	0.0112423	0.0600533
	rs61937878	HAL				β genotype*season Summer	-0.0375721	0.313565
	rs10859995					β genotype*season Summer	0.00272763	0.650171
	rs8018720	SEC23A				β genotype*season Summer	-0.0462833	2.56948e-09
	rs261291	LIPC				β genotype*season Summer	0.00458149	0.460301
	rs1800588					β genotype*season Summer	-0.000512053	0.943273
	rs17765311	AC007950.2				β genotype*season Summer	8.2705e-05	0.98949
	rs62007299	PEAK1				β genotype*season Summer	0.00614292	0.347794
	rs8063706	BCAR4				β genotype*season Summer	-0.0134974	0.0441861
	rs77924615	PDILT				β genotype*season Summer	-0.00152186	0.840826
	rs71383766	FBXL19				β genotype*season Summer	-0.0128131	0.0457174
	rs1800775	CETP				β genotype*season Summer	-0.000375162	0.949524
	rs2909218	RP11-120M18.2				β genotype*season Summer	-0.00309404	0.676596
	rs8091117	DSG1				β genotype*season Summer	-0.0120873	0.313746
	rs2037511	SERPINB11				β genotype*season Summer	-0.00450328	0.573525
	rs57631352	STAP2				β genotype*season Summer	0.00951884	0.142472
	rs73015021	LDLR				β genotype*season Summer	-0.000925379	0.918996
	rs10500209					β genotype*season Summer	0.000939237	0.886866
	rs58542926	TM6SF2				β genotype*season Summer	0.00634851	0.570753
	rs3814995	NPHS1				β genotype*season Summer	0.00569338	0.37428
	rs1065853	APOC1				β genotype*season Summer	-0.0076483	0.480719
	rs157595					β genotype*season Summer	-0.00394445	0.536101
	rs112285002	SULT2A1				β genotype*season Summer	0.00297076	0.711429
	rs62130059					β genotype*season Summer	-0.00277474	0.702339
	rs10426	KLK10				β genotype*season Summer	-0.00239686	0.740297
	rs8103262	ZNF808				β genotype*season Summer	0.0049469	0.444532
	rs6123359	RP13-379L11.3				β genotype*season Summer	0.00497162	0.61443
	rs6127099					β genotype*season Summer	0.0117682	0.0892152
	rs2585442					β genotype*season Summer	-0.0015736	0.82385
	rs2762942					β genotype*season Summer	-0.00413688	0.751761
	rs2229742	NRIP1				β genotype*season Summer	-0.00940397	0.334641
	rs2074735	PLA2G3				β genotype*season Summer	-0.0233953	0.0549012
	rs960596	SCUBE1				β genotype*season Summer	-0.00328145	0.604729
